# Supplementary material for: Phylogenetic study of extirpated Korean leopard using mitochondrial DNA from an old skin specimen in South Korea
Source: PeerJ. 2020 May 12;8:e8900. doi: 10.7717/peerj.8900 (PMC7227655; doi:10.7717/peerj.8900)
Supplement: Supplemental Information 1 — Models with the lowest BIC scores (Bayesian Information Criterion) are considered to describe the substitution pattern the best. For each model, AICc value (Akaike Information Criterion, corrected), Maximum Likelihood value (lnL), and the number of parameters (including branch lengths) are also presented [1]. Non-uniformity of evolutionary rates among sites may be modeled by using a discrete Gamma distribution (+G) with 5 rate categories and by assuming that a certain fraction of sites are evolutionarily invariable (+I). Whenever applicable, estimates of gamma shape parameter and/or the estimated fraction of invariant sites are shown. Assumed or estimated values of transition/transversion bias (R) are shown for each model, as well. They are followed by nucleotide frequencies (f) and rates of base substitutions (r) for each nucleotide pair. Relative values of instantaneous r should be considered when evaluating them. For simplicity, sum of r values is made equal to 1 for each model. For estimating ML values, a tree topology was automatically computed. The analysis involved 40 nucleotide sequences. Codon positions included were 1st+2nd+3rd+Noncoding. All positions containing gaps and missing data were eliminated. There were a total of 717 positions in the final dataset. Evolutionary analyses were conducted in MEGA6 [2]. Abbreviations: GTR: General Time Reversible; HKY: Hasegawa-Kishino-Yano; TN93: Tamura-Nei; T92: Tamura 3-parameter; K2: Kimura 2-parameter; JC: Jukes-Cantor. 1. Nei M. and Kumar S. (2000). Molecular Evolution and Phylogenetics. Oxford University Press, New York. 2. Tamura K., Stecher G., Peterson D., Filipski A., and Kumar S. (2013). MEGA6: Molecular Evolutionary Genetics Analysis version 6.0. Molecular Biology and Evolution 30: 2725–2729. [file peerj-08-8900-s001.xls]

## Sheet: supplementary 2
Model	Parameters	BIC	AICc	lnL	(+I)	(+G)	R	ƒ(A)	ƒ(T)	ƒ(C)	ƒ(G)	r(AT)	r(AC)	r(AG)	r(TA)	r(TC)	r(TG)	r(CA)	r(CT)	r(CG)	r(GA)	r(GT)	r(GC)
HKY+G+I	83	4520.09	3834.67	-1834.09	0.588825	0.455787	44.2735	0.313424	0.285704	0.261297	0.139575	0.003	0.003	0.137	0.003	0.256	0.001	0.003	0.28	0.001	0.307	0.003	0.003
HKY+G	82	4524.06	3846.9	-1841.21	n/a	0.149455	33.442	0.313424	0.285704	0.261297	0.139575	0.004	0.004	0.136	0.004	0.254	0.002	0.004	0.278	0.002	0.305	0.004	0.004
TN93+G+I	84	4529.69	3836.02	-1833.76	0.582226	0.454326	44.1215	0.313424	0.285704	0.261297	0.139575	0.003	0.003	0.12	0.003	0.282	0.002	0.003	0.308	0.002	0.268	0.003	0.003
TN93+G	83	4533.34	3847.92	-1840.71	n/a	0.151636	34.1068	0.313424	0.285704	0.261297	0.139575	0.004	0.004	0.116	0.004	0.284	0.002	0.004	0.311	0.002	0.261	0.004	0.004
T92+G+I	81	4533.95	3865.04	-1851.29	0.59588	0.455496	43.519	0.299564	0.299564	0.200436	0.200436	0.003	0.002	0.196	0.003	0.196	0.002	0.003	0.293	0.002	0.293	0.003	0.002
T92+G	80	4539.23	3878.57	-1859.06	n/a	0.15218	32.0948	0.299564	0.299564	0.200436	0.200436	0.004	0.003	0.195	0.004	0.195	0.003	0.004	0.291	0.003	0.291	0.004	0.003
TN93+I	83	4544.33	3858.91	-1846.21	0.744139	n/a	31.7557	0.313424	0.285704	0.261297	0.139575	0.004	0.004	0.125	0.005	0.27	0.002	0.005	0.295	0.002	0.281	0.004	0.004
T92+I	80	4550.63	3889.97	-1864.76	0.749954	n/a	31.2403	0.299564	0.299564	0.200436	0.200436	0.004	0.003	0.194	0.004	0.194	0.003	0.004	0.291	0.003	0.291	0.004	0.003
K2+G+I	80	4556.87	3896.21	-1867.88	0.602374	0.501995	38.7928	0.25	0.25	0.25	0.25	0.003	0.003	0.244	0.003	0.244	0.003	0.003	0.244	0.003	0.244	0.003	0.003
GTR+G+I	87	4557.56	3839.13	-1832.3	0.580387	0.457531	44.0092	0.313424	0.285704	0.261297	0.139575	0.005	0.002	0.119	0.006	0.284	0	0.002	0.31	0.002	0.267	0	0.003
K2+G	79	4560.96	3908.55	-1875.06	n/a	0.15563	29.5932	0.25	0.25	0.25	0.25	0.004	0.004	0.242	0.004	0.242	0.004	0.004	0.242	0.004	0.242	0.004	0.004
GTR+G	86	4561.05	3850.88	-1839.18	n/a	0.153773	34.2079	0.313424	0.285704	0.261297	0.139575	0.007	0.002	0.116	0.008	0.286	0	0.003	0.312	0.002	0.26	0	0.004
GTR+I	86	4583.15	3872.97	-1850.22	0.649658	n/a	22.726	0.313424	0.285704	0.261297	0.139575	0.008	0.003	0.119	0.009	0.274	0.003	0.003	0.299	0.002	0.267	0.007	0.005
HKY+I	82	4592.77	3915.6	-1875.56	0.345071	n/a	22.8846	0.313424	0.285704	0.261297	0.139575	0.006	0.005	0.134	0.006	0.251	0.003	0.006	0.274	0.003	0.301	0.006	0.005
HKY	81	4624.51	3955.6	-1896.57	n/a	n/a	21.8009	0.313424	0.285704	0.261297	0.139575	0.006	0.005	0.134	0.007	0.25	0.003	0.007	0.274	0.003	0.3	0.006	0.005
TN93	82	4633.18	3956.02	-1895.77	n/a	n/a	21.8404	0.313424	0.285704	0.261297	0.139575	0.006	0.006	0.118	0.007	0.274	0.003	0.007	0.3	0.003	0.266	0.006	0.006
T92	79	4640.52	3988.11	-1914.83	n/a	n/a	21.7997	0.299564	0.299564	0.200436	0.200436	0.006	0.004	0.192	0.006	0.192	0.004	0.006	0.287	0.004	0.287	0.006	0.004
K2+I	79	4645.73	3993.32	-1917.44	0.206849	n/a	22.1023	0.25	0.25	0.25	0.25	0.005	0.005	0.239	0.005	0.239	0.005	0.005	0.239	0.005	0.239	0.005	0.005
K2	78	4658.36	4014.2	-1928.88	n/a	n/a	21.7268	0.25	0.25	0.25	0.25	0.006	0.006	0.239	0.006	0.239	0.006	0.006	0.239	0.006	0.239	0.006	0.006
GTR	85	4662.85	3960.92	-1895.21	n/a	n/a	18.4544	0.313424	0.285704	0.261297	0.139575	0.011	0.004	0.118	0.012	0.271	0.003	0.005	0.296	0.003	0.266	0.007	0.005
JC+G+I	79	4853.68	4201.27	-2021.41	0.596941	0.656635	0.5	0.25	0.25	0.25	0.25	0.083	0.083	0.083	0.083	0.083	0.083	0.083	0.083	0.083	0.083	0.083	0.083
JC+G	78	4855.35	4211.2	-2027.38	n/a	0.162877	0.5	0.25	0.25	0.25	0.25	0.083	0.083	0.083	0.083	0.083	0.083	0.083	0.083	0.083	0.083	0.083	0.083
JC+I	78	4862.83	4218.67	-2031.12	0.757378	n/a	0.5	0.25	0.25	0.25	0.25	0.083	0.083	0.083	0.083	0.083	0.083	0.083	0.083	0.083	0.083	0.083	0.083
JC	77	4952.32	4316.42	-2081	n/a	n/a	0.5	0.25	0.25	0.25	0.25	0.083	0.083	0.083	0.083	0.083	0.083	0.083	0.083	0.083	0.083	0.083	0.083
