# Supplementary material for: Phylogenetic study of extirpated Korean leopard using mitochondrial DNA from an old skin specimen in South Korea
Source: PeerJ. 2020 May 12;8:e8900. doi: 10.7717/peerj.8900 (PMC7227655; doi:10.7717/peerj.8900)
Supplement: Supplemental Information 3 [file peerj-08-8900-s003.fasta]

>KOR1
TAATAAACCCATTTATCTTCTTTATACTCACTGCAATATTTATTCTACTCCTACCTATCATTATATCCAACACTCAACTATACAAAAATAACCTATACCCCCACTATGTAAAAACCACAATCTCTTACGCCTTCACCATCAGCATAATCCCGGCTATAATATTCGTTTCCTCCGGACAAGAAACAATTGTCTCAAACTGACATTGACTATCAATTCAAACCCTCAAATTGTCACTAAGCTTTAAACTAGATTACTTCTCGATCATCTTCATCCCTGTAGCGCTTTTCGTTACATGATCGATCATAGAATTCTCAATATGATACATACACACAGACCCTTATATCAACCGATTTTTCAAGTATCTCCTCATATTTCTAATCACTATAATAATCCTAGTAACCGCCAACAACCTGTTCCAACTGTTTATTGGTTGAGAAGGAGTAGGAATTATATCCTTCCTACTCATCGGATGATGATATGGTCGAGCAGACGCAAACACCGCCGCCCTACAGGCAATTCTCTACAACCGCATCGGAGATGTAGGATTTATCACAGCCATAGCATGATTCCTCGCTAATATAAATGCATGAGACTTCCAACAAATCTTTATTAGATGCCAGATATAGTTCCATTATAGACACCCCCACATTGAAATGGGCCCGGAGCGAGAAGAGGTACACGCTCAGGCAAGGATTGCTGGTTTCTCGAGGCCAGGTGATCAAGCTC
>ORI1
TAATAAACCCATTTATCTTCTTTATACTCACTGCAATATTTATTCTACTCCTACCTATCATTATATCCAACACTCAACTATACAAAAATAACCTATACCCCCACTATGTAAAAACCACAATCTCTTACGCCTTCACCATCAGCATAATCCCGGCTATAATATTCGTTTCCTCCGGACAAGAAACAATTATCTCAAACTGACATTGACTATCAATTCAAACCCTCAAATTGTCACTAAGCTTTAAACTAGATTACTTCTCGATCATCTTCATCCCTGTAGCGCTTTTCGTTACATGATCGATCATAGAATTCTCAATATGATACATACACACAGACCCTTATATCAACCGATTTTTCAAGTATCTCCTCATATTTCTAATCACTATAATAATCCTAGTAACCGCCAACAACCTGTTCCAACTGTTTATTGGTTGAGAAGGAGTAGGAATCATATCCTTCCTACTCATCGGATGATGATATGGTCGAGCAGACGCAAACACCGCCGCCCTACAGGCAATTCTCTACAACCGCATCGGAGATGTAGGATTTATCACAGCCATAGCATGATTCCTCACCAATATAAATGCATGAGACTTCCAACAAATCTTTATTAGATGCCAGATATAGTTCCATTATAGACACCCCCACATTGAAATGGGCCCGGAGCGAGAAGAGGTACACGCTCAGGCAAGGATTGCTGGTTTCTCGAGGCCAGGTGATCAAGCCC
>ORI2
TAATAAACCCATTTATCTTCTTTATACTCACTGCAATATTTATTCTACTCCTACCTATCATTATATCCAACACTCAACTATACAAAAATAACCTATACCCCCACTATGTAAAAACCACAATCTCTTACGCCTTCACCATCAGCATAATCCCGGCTATAATATTCGTTTCCTCCGGACAAGAAACAATTATCTCAAACTGACATTGACTATCAATTCAAACCCTCAAATTGTCACTAAGCTTTAAACTAGATTACTTCTCGATCATCTTCATCCCTGTAGCGCTTTTCGTTACATGATCGATCATAGAATTCTCAATATGATACATACACACAGACCCTTATATCAACCGATTTTTCAAGTATCTCCTCATATTTCTAATCACTATAATAATCCTAGTAACCGCCAACAACCTGTTCCAACTGTTTATTGGTTGAGAAGGAGTAGGAATTATATCCTTCCTACTCATCGGATGATGATATGGTCGAGCAGACGCAAACACCGCCGCCCTACAGGCAATTCTCTACAACCGCATCGGAGATGTAGGATTTATCACAGCCATAGCATGATTCCTCGCTAATATAAATGCATGAGACTTCCAACAAATCTTTATTAGATGCCAGATATAGTTCCATTATAGACACCCCCACATTGAAATGGGCCCGGAGCGAGAAGAGGTACACGCTCAGGCAAGGATTGCTGGTTTCTCGAGGCCAGGTGATCAAGCCC
>JAP1
TAATAAACCTATTTATCTTCTTTATACTCACTGCAATATTTATTCTACTCCTACCTATCATTATATCCAACACTCAACTATACAAAAATAACCTATACCCCCACTATGTAAAAACCACAATCTCTTACGCCTTCACCATCAGCATAATCCCGGCTATAATATTCGTTTCCTCCGGACAAGAAACAATTGTCTCAAACTGACATTGACTATCAATTCAAACCCTCAAATTGTCACTAAGCTTTAAACTAGATTACTTCTCGACCATCTTCATCCCTGTAGCGCTTTTCGTTACATGATCGATCATAGAATTCTCAATATGATACATACACACAGACCCTTATATCAACCGATTTTTCAAGTATCTCCTCATATTTCTAATCACTATAATAATCCTAGTAACCGCCAACAACCTGTTCCAACTGTTTATTGGTTGAGAAGGAGTAGGAATCATATCCTTCCTACTCATCGGATGATGATATGGTCGAGCAGACGCAAACACCGCCGCCCTACAGGCAATTCTCTACAACCGCATCGGAGATGTAGGATTTATCACAGCCATAGCATGATTCCTCGCCAATATAAATGCATGAGACTTCCAACAAATCTTTATTAGATGCCAGATATAGTTCCATTATAGACACCCCCACATTGAAATGGGCCCGGAGCGAGAAGAGGTACACGCTCAGGCAAGGATTGCTGGTTTCTCGAGGCCAGGTGATCAAGCCC
>JAP2
TAATAAACCTATTTATCTTCTTTATACTCACTGCAATATTTATTCTACTCCTACCTATCATTATATCCAACACTCAACTATACAAAAATAACCTATACCCCCACTATGTAAAAACCACAATCTCTTACGCCTTCACCATCAGCATAATCCCGGCTATAATATTCGTTTCCTCCGGACAAGAAACAATTGTCTCAAACTGACATTGACTATCAATTCAAACCCTCAAATTGTCACTAAGCTTTAAACTAGATTACTTCTCGATCATCTTCATCCCTGTAGCGCTTTTCGTTACATGATCGATCATAGAATTCTCAATATGATACATACACACAGACCCTTATATCAACCGATTTTTCAAGTATCTCCTCATATTTCTAATCACTATAATAATCCTAGTAACCGCCAAYAACCTGTTCCAACTGTTTATTGGTTGAGAAGGAGTAGGAATCATATCCTTCCTRCTCATCGGATGATGATATGGTCGAGCAGACGCAAACACCGCCGCCCTACAGGCAATTCTCTACAACCGCATCGGAGATGTAGGATTCATCACAGCCATAGCATGATTCCTCGCTAATATAAATGCATGAGACTTCCAACAAATCTTTATTAGATGCCAGATATAGTTCCATTATAGACACCCCCACATTGAAATGGGCCCGGAGCGAGAAGAGGTACACGCTCAGGCAAGGATTGCTGGTTTCTCGAGGCCAGGTGATCAAGCCC
>DEL1
TAATAAACCTATTTATCCTCTTTACACTCACTGCAATATTTATTCTACTCCTACCTATCATTATATCCAACACTCAACTATACAAAAATAACCTATACCCCCACTATGTAAAAACCACAATCTCTTACGCCTTCACCATCAGCATAATCCCGGCTATAATATTCGTTTCCTCCGGACAAGAAACAATTGTCTCAAACTGACATTGACTATCAATTCAAACCCTCAAATTGTCACTAAGCTTTAAACTAGATTACTTCTCGATCATCTTCATCCCTGTAGCGCTTTTCGTTACATGATCGATCATAGAATTCTCAATATGATACATACACACAGACCCTTATATCAACCGATTTTTCAAGTATCTCCTCATATTTCTAATCACTATAATAATCCTAGTAACCGCCAACAACCTGTTCCAACTGTTTATTGGTTGAGAAGGAGTAGGAATCATGTCCTTCCTACTCATCGGATGATGATATGGTCGAGCAGACGCAAACACCGCCGCCCTACAGGCAATTCTCTACAACCGCATCGGAGATGTAGGATTTATCACAGCCATAGCATGATTCCTCGCTAATATAAATGCATGAGACTTCCAACAAATCTTTATCAGATGCCAGATATAGTTCCATTATAGACACCCCCACATTGAAATGGGCCCGGAGCGAGAAGAGGTACACGCTCAGGCAAGGGTTGCTGGTTTCTCGAGGCCAGGTGATCAAGCCC
>DEL2
TAATAAACCTATTTATCTTCTTTACACTCACTGCAATATTTATTCTACTCCTACCTATCATTATATCCAACACTCAACTATACAAAAATAACCTATACCCCCACTATGTAAAAACCACAATCTCTTACGCCTTCACCATCAGCATAATCCCGGCTATAATATTCGTTTCCTCCGGACAAGAAACAATTGTCTCAAACTGACATTGACTATCAATTCAAACCCTCAAATTGTCACTAAGCTTTAAACTAGATTACTTCTCGATCATCTTCATCCCTGTAGCGCTTTTCGTTACATGATCGATCATAGAATTCTCAATATGATATATACACACAGACCCTTATATCAACCGATTTTTCAAGTATCTCCTCATATTTCTAATCACTATAATAATCCTAGTAACCGCCAACAACCTGTTCCAACTGTTTATTGGTTGAGAAGGAGTAGGAATCATGTCCTTCCTACTCATCGGATGATGATATGGTCGAGCAGACGCAAACACCGCCGCCCTACAGGCAATTCTCTACAACCGCATCGGAGATGTAGGATTTATCACAGCCATAGCATGATTCCTCGCTAATATAAATGCATGAGACTTCCAACAAATCTTTATCAGATGCCAGATATAGTTCCATTATAGACACCCCCACATTGAAATGGGCCCGGAGCGAGAAGAGGTACACGCTCAGGCAAGGATTGCTGGTTTCTCGAGGCCAGGTGATCAAGCCC
>DEL3
TAATAAACCTATTTATCCTCTTTACACTCACTGCAATATTTATTCTACTCCTACCTATCATTATATCCAACACTCAACTATACAAAAATAACCTATACCCCCACTATGTAAAAACCACAATCTCTTACGCCTTCACCATCAGCATAATCCCGGCTATAATATTCGTTTCCTCCGGACAAGAAACAATTGTCTCAAACTGACATTGACTATCAATTCAAACCCTCAAATTGTCACTAAGCTTTAAACTAGATTACTTCTCGATCATCTTCATCCCTGTAGCGCTTTTCGTTACATGATCGATCATAGAATTCTCAATATGATACATACACACAGACCCTTATATCAACCGATTTTTCAAGTATCTCCTCATATTTCTAATCACTATAATAATCCTAGTAACCGCCAACAACCTGTTCCAACTGTTTATTGGTTGAGAAGGAGTAGGAATCATATCCTTCCTACTCATCGGATGATGATATGGTCGAGCAGACGCAAACACCGCCGCCCTACAGGCAATTCTCTACAACCGCATCGGAGATGTAGGATTTATCACAGCCATAGCATGATTCCTCACCAATATAAATGCATGAGACTTCCAACAAATCTTTATTAGATGCCAGATATAGTTCCATTATAGACACCCCCACATTGAAATGGGCCCGGAGCGAGAAGAGGTACACGCTCAGGCAAGGGTTGCTGGTTTCTCGAGGCCAGGTGATCAAGCCC
>KOT1
TAATAAACCTATTTATCTTCTTCATACTCACTGCAATATTTATTCTACTCCTACCTATCATTATATCCAACACTCAACTATACAAAAATAACCTATACCCCCACTATGTAAAAACCACAATCTCTTACGCCTTCACCATCAGCATAATCCCGGCTATAATATTCGTTTCCTCCGGACAAGAAACAATTGTCTCAAACTGACATTGACTATCAATTCAAACCCTCAAATTGTCACTAAGCTTTAAACTAGATTACTTCTCGACCATCTTCATCCCTGTAGCGCTTTTCGTTACATGATCGATCATAGAATTCTCAATATGATACATACACACAGACCCTTATATCAACCGATTTTTCAAGTATCTCCTCATATTTCTAATCACTATAATAATCCTAGTAACCGCCAACAACCTGTTCCAACTGTTTATTGGTTGAGAAGGAGTAGGAATCATATCCTTCCTACTCATCGGATGATGATATGGTCGAGCAGACGCAAACACCGCCGCCCTACAGGCAATTCTCTACAACCGCATCGGAGATGTAGGATTTATCACAGCCATAGCATGATTCCTCGCTAATATAAATGCATGAGACTTCCAACAAATCTTTATTAGATGCCAGATATAGTTCCATCATAGACACCCCCACATTAAAATGGGCCCGGAGCGAGAAGAGGTACACGCTCAGGCAAGGATTGCTGGTTTCTCGAGGCCAGGTGATCAAGCCC
>KOT2
TAATAAACCTATTTATCTTCTTCATACTCACTGCAATATTTATTCTACTCCTACCTATCATTATATCCAACACTCAACTATACAAAAATAACCTATACCCCCACTATGTAAAAACCACAATCTCTTACGCCTTCACCATCAGCATAATCCCGGCTATAATATTCGTTTCCTCCGGACAAGAAACAATTGTCTCAAACTGACATTGACTATCAATTCAAACCCTCAAATTGTCACTAAGCTTTAAACTAGATTACTTCTCGACCATCTTCATCCCTGTAGCGCTTTTCGTTACATGATCGATCATAGAATTCTCAATATGATACATACACACAGACCCTTATATCAACCGATTTTTCAAGTATCTCCTCATATTTCTAATCACTATAATAATCCTAGTAACCGCCAACAACCTGTTCCAACTGTTTATTGGTTGAGAAGGAGTAGGAATTATATCCTTCCTACTCATCGGATGATGATATGGTCGAGCAGACGCAAACACCGCCGCCCTACAGGCAATTCTCTACAACCGCATCGGAGATGTAGGATTTATCACAGCCATAGCATGATTCCTCGCTAATATAAATGCATGAGACTTCCAACAAATCTTTATTAGATGCCAGATATAGTTCCATCATAGACACCCCCACATTAAAATGGGCCCGGAGCGAGAAGAGGTACACGCTCAGGCAAGGATTGCTGGTTTCTCGAGGCCAGGTGATCAAGCCC
>KOT3
TAATAAACCTATTTATCTTCTTCATACTCACTGCAATATTTATTCTACTCCTACCTATCATTATATCCAACACTCAACTATACAAAAATAACCTATACCCCCACTATGTAAAAACCACAATCTCTTACGCCTTCACCATCAGCATAATCCCGGCTATAATATTCGTTTCCTCCGGACAAGAAACAATTGTCTCAAACTGACATTGACTATCAATTCAAACCCTCAAATTGTCACTAAGCTTTAAACTAGATTACTTCTCGACCATCTTCATCCCTGTAGCGCTTTTCGTTACATGATCGATCATAGAATTCTCAATATGATACATACACACAGACCCTTATATCAACCGATTTTTCAAGTATCTCCTCATATTTCTAATCACTATAATAATCCTAGTAACCGCCAACAACCTGTTCCAACTGTTTATTGGTTGAGAAGGAGTAGGAATTATATCCTTCCTACTCATCGGATGATGATATGGTCGAGCAGACGCAAACACCGCCGCCCTACAGGCAATTCTCTACAACCGCATCGGAGATGTAGGATTTATCACAGCCATAGCATGATTCCTCGCTAATATAAATGCATGAGACTTCCAACAAATCTTTATTAGATGCCAGATATAGTTCCATTATAGACACCCCCACATTAAAATGGGCCCGGAGCGAGAAGAGGTACACGCTCAGGCAAGGATTGCTGGTTTCTCGAGGCCAGGTGATCAAGCCC
>FUS1
TAATAAACCTATTTATCTTCTTTATACTCACTGCAATATTTATTCTACTCCTACCTATCATTATATCCAATACTCAACTATACAAAAACAACCTATACCCCCACTATGTAAAAACCACAATCTCTTACGCCTTCACCATCAGCATAATCCCGGCTATAATATTCGTTTCCTCCGGACAAGAAACAATTGTCTCAAACTGACATTGACTATCAATTCAAACCCTCAAATTGTCACTAAGCTTTAAACTAGATTACTTCTCGATCATCTTCATCCCTGTGGCGCTTTTCGTTACATGATCGATCATAGAATTCTCAATATGATACATACACACAGACCCTTATATCAACCGATTCTTCAAGTATCTCCTCATATTTCTAATCACCATAATAATCCTAGTAACCGCCAAYAACCTGTTCCAACTGTTTATTGGTTGAGAAGGAGTAGGAATCATATCCTTCCTACTCATCGGATGRTGATATGGTCGAGCAGACGCAAACACCGCCGCCCTACAGGCAATTCTCTACAACCGCATYGGAGATGTAGGATTTATCACAGCCATAGCATGATTCCTCGCTAATATAAATGCATGAGACTTCCAACAAATCTTTATTAGATGCCAGATATAGTTCCATTATAGACACCCCCACATTAAAATGGGCCCGGAGCGAGAAGAGGTACACGCTCAGGCAAGGATTGCTGGTTTCTCGAGGCCAGGTGATCAAGCCC
>FUS2
TAATAAACCTATTTATCTTCTTTATACTCACTGCAATATTTATTCTACTCCTACCTATCATTATATCCAACACTCAACTATACAAAAACAACCTATACCCCCACTATGTAAAAACCACAATCTCTTACGCCTTCACCATCAGCATAATCCCGGCTATAATATTCGTTTCCTCCGGACAAGAAACAATTGTCTCAAACTGACATTGACTATCAATTCAAACCCTCAAATTGTCACTAAGCTTTAAACTAGATTACTTCTCGATCATCTTCATCCCTGTGGCGCTTTTCGTTACATGATCGATCATAGAATTCTCAATATGATACATACACACAGACCCTTATATCAACCGATTCTTCAAGTATCTCCTCATATTTCTAATCACCATAATAATCCTAGTAACCGCCAATAACCTGTTCCAACTGTTTATTGGTTGAGAAGGAGTAGGAATCATATCCTTCCTACTCATCGGATGATGATATGGTCGAGCAGACGCAAACACCGCCGCCCTACAGGCAATTCTCTACAACCGCATCGGAGATGTAGGATTCATCACAGCCATAGCATGATTCCTCGCTAATATAAATGCATGAGACTTCCAACAAATCTTTATTAGATGCCAGATATAGTTCCATTATAGACACCCCCACATTAAAATGGGCCCGGAGCGAGAAGAGGTACACGCTCAGGCAAGGATTGCTGGTTTCTCGAGGCCAGGTGATCAAGCCC
>FUS3
TAATAAACCTATTTATCTTCTTTATACTCACTGCAATATTTATTCTACTCCTACCTATCATTATATCCAACACTCAACTATACAAAAATAACCTATACCCCCACTATGTAAAAACCACAATCTCTTACGCCTTCACCATCAGCATAATCCCGGCTATAATATTCGTTTCCTCCGGACAAGAAACAATTGTCTCAAACTGACATTGACTATCAATTCAAACCCTCAAATTGTCACTAAGCTTTAAACTAGATTACTTCTCGATCATCTTCATCCCTGTGGCGCTTTTCGTTACATGATCGATCATAGAATTCTCAATATGRTACATACACACAGACCCTTATATCAACCGATTCTTCAAGTATCTCCTCATATTTCTAATCACCATAATAATCCTAGTAACCGCCAATAACCTGTTCCAACTGTTTATTGGTTGAGAAGGAGTAGGAATCATATCCTTCCTACTCATCGGATGGTGATATGGTCGAGCAGACGCAAACACTGCCGCCCTACAGGCAATTCTCTACAACCGCATTGGAGACGTAGGATTTATCACAGCCATAGCATGATTCCTCGCTAATATAAATGCATGAGACTTCCAACAAATCTTTATTAGATGCCAGATATAGTTCCATTATAGACACCCCCACATTAAAATGGGCCCGGAGCGAGAAGAGGTACACGCTCAGGCAAGGATTGCTGGTTTCTCGAGGCCAGGTGATCAAGCCC
>FUS4
TAATAAACCTATTTATCTTCTTTATACTCACTGCAATATTTATTCTACTCCTACCTATCATTATATCCAACACTCAACTATACAAAAATAACCTATACCCCCACTATGTAAAAACCACAATCTCTTACGCCTTCACCATCAGCATAATCCCGGCTATAATATTCGTTTCCTCCGGACAAGAAACAATTGTCTCAAACTGACATTGACTATCAATTCAAACCCTCAAATTGTCACTAAGCTTTAAACTAGATTACTTCTCGATCATCTTCATCCCTGTGGCGCTTTTCGTTACATGATCGATCATAGAATTCTCAATATGATACATACACACAGACCCTTATATCAACCGATTYTTCAAGTATCTCCTCATATTTCTAATCACTATAATAATCCTAGTAACCGCCAAYAACCTGTTCCAACTGTTTATTGGTTGAGAAGGAGTAGGAATCATATCCTTCCTACTCATCGGATGGTGATACGGTCGAGCAGACGCAAACACTGCCGCCCTACAGGCAATTCTCTACAACCGCATTGGAGACGTAGGATTTATCACAGCCATAGCATGATTCCTCGCTAATATAAATGCATGAGACTTCCAACAAATCTTTATTAGATGCCAGATATAGTTCCATTATAGACACCCCCACATTAAAATGGGCCCGGAGCGAGAAGAGGTACACGCTCAGGCAAGGATTGCTGGTTTCTCGAGGCCAGGTGATCAAGCCC
>FUS5
TAATAAACCTATTTATCTTCTTTATACTCACTGCAATATTTATTCTACTCCTACCTATCATTATATCCAACACTCAACTATACAAAAATAACCTATACCCCCACTATGTAAAAACCACAATCTCTTACGCCTTCACCATCAGCATAATCCCGGCTATAATATTCGTTTCCTCCGGACAAGAAACAATTGTCTCAAACTGACATTGACTATCAATTCAAACCCTCAAATTGTCACTAAGCTTTAAACTAGATTACTTCTCGATCATCTTCATCCCTGTGGCGCTTTTCGTTACATGATCGATCATAGAATTCTCAATATGATACATACACACAGACCCTTATATCAACCGATTTTTCAAGTATCTCCTCATATTTCTAATCACTATAATAATCCTAGTAACCGCCAACAACCTGTTCCAACTGTTTATTGGTTGAGAAGGAGTAGGAATCATATCCTTCCTACTCATCGGATGATGATATGGTCGAGCAGACGCAAACACCGCCGCCCTACAGGCAATTCTCTACAACCGCATCGGAGATGTAGGATTTATCATAGCCATAGCATGATTCCTCGCTAATATAAATGCATGAGACTTCCAACAAATCTTTATTAGATGCCAGATATAGTTCCATTATAGACACCCCCACATTAAAATGGGCCCGGAGCGAGAAGAGGTACACGCTCAGGCAAGGATTGCTGGTTTCTCGAGGCCAGGTGATCAAGCCC
>FUS6
TAATAAACCTATTTATCTTCTTTATACTCACTGCAATATTTATTCTACTCCTACCTATCATTATATCCAACACTCAACTATACAAAAATAACCTATACCCCCACTATGTAAAAACCACAATCTCTTACGCCTTCACCATCAGCATAATCCCGGCTATAATATTCGTTTCCTCCGGACAAGAAACAATTGTCTCAAACTGACATTGACTATCAATTCAAACCCTCAAATTGTCACTAAGCTTTAAACTAGATTACTTCTCGATCATCTTCATCCCTGTGGCGCTTTTCGTTACATGATCGATCATAGAATTCTCAATATGATACATACACACAGACCCTTATATCAACCGATTKTTCAAGTATCTCCTCATATTTCTAATCACTATAATAATCCTAGTAACCGCCAACAACCTGTTCCAACTGTTTATTGGTTGAGAAGGAGTAGGAATTATATCCTTCCTACTCATCGGATGATGATATGGTCGAGCAGACGCAAACACCGCCGCCCTACAGGCAATTCTCTACAACCGCATCGGAGATGTAGGATTTATCACAGCCATAGCATGATTCCTCGCTAATATAAATGCATGAGACTTCCAACAAATCTTTATTAGATGCCAGATATAGTTCCATTATAGACACCCCCACATTAAAATGGGCCCGGAGCGAGAAGAGGTACACGCTCAGGCAAGGATTGCTGGTTTCTCGAGGCCAGGTGATCAAGCCC
>SIN1
TAATAAACCTACTTATCTTCTTTATACTCACTGCAATATTTATTCTACTCCTACCTATCATTATATCCAACACTCAACTATACAAAAATAACCTATACCCCCACTATGTAAAAACCACAATCTCTTACGCCTTCACCATCAGCATAATCCCGGCTATAATATTCGTTTCCTCCGGACAAGAAACAATTGTCTCAAACTGACATTGACTATCAATTCAAACCCTCAAATTGTCACTAAGCTTTAAACTAGATTACTTCTCGATCATCTTCATCCCTGTAGCGCTTTTCGTTACATGATCGATCATAGAATTCTCAATATGATACATACACACAGACCCTTATATCAACCGATTTTTCAAGTATCTCCTCATATTTCTAATCACTATAATAATCCTAGTAACCGCCAACAACCTGTTCCAACTGTTTATTGGTTGAGAAGGAGTAGGAATCATATCCTTCCTACTCATCGGATGATGATATGGTCGAGCAGACGCAAACACCGCCGCCCTACAGGCAATTCTCTACAACCGCATCGGAGATGTAGGATTTATCACAGCCATAGCATGATTCCTCACTAATATAAATGCATGAGACTTCCAACAAATCTTTATTAGATGCCAGATATAGTTCCATTCTAGACACCCCCACATTAAAATGGGCCCGGAGCGAGAAGAGGTACACGCTCAGGCAAGGATTGCTGGTTTCTCGAGGCCAGGTGATCAAGCCC
>SAX1
TAATAAACCTACTTATCTTCTTTATACTCACTGCAATATTTATTCTACTCCTACCTATCATTATATCCAACACTCAACTATACAAAAATAACCTATACCCCCACTATGTAAAAACCACAATCTCTTACGCCTTCACCATCAGCATAATCCCGGCTATAATATTCGTTTCCTCCGGACAAGAAACAATTGTCTCAAACTGACATTGACTATCAATTCAAACCCTCAAATTGTCACTAAGCTTTAAACTAGATTACTTCTCGATCATCTTCATCCCTGTAGCGCTTTTCGTTACATGATCGATCATAGAATTCTCAATATGATACATACACACAGACCCTTATATCAACCGATTTTTCAAGTATCTCCTCATATTTCTAATCACTATAATAATCCTAGTAACCGCCAACAACCTGTTCCAACTGTTTATTGGTTGAGAAGGAGTAGGAATCATATCCTTCCTACTCATCGGATGATGATATGGTCGAGCAGACGCAAACACCGCCGCCCTACAGGCAATTCTCTACAACCGCATCGGAGATGTAGGATTTATCACAGCCATAGCATGATTCCTCACTAATATAAATGCATGAGACTTCCAACAAATCTTTATTAGATGCCAGATATAGTTCCATTATAGACACCCCCACATTAAAATGGGCCCGGAGCGAGAAGAGGTACACGCTCAGGCAAGGATTGCTGGTTTCTCGAGGCCAGGTGATCAAGCCC
>SAX2
TAATAAACCTATTTATCTTCTTTATACTCACTGCAATATTTATTCTACTCCTACCTATCATTATATCCAACACTCAACTATACAAAAATAACCTATACCCCCACTATGTAAAAACCACAATCTCTTACGCCTTCACCATCAGCATAATCCCGGCTATAATATTCGTTTCCTCCGGACAAGAAACAATTGTCTCAAACTGACATTGACTATCAATTCAAACCCTCAAATTGTCACTAAGCTTTAAACTAGATTACTTCTCGATCATCTTCATCCCTGTAGCGCTTTTCGTTACATGATCGATCATAGAATTCTCAATATGATACATACACACAGACCCTTATATCAACCGATTTTTCAAGTATCTCCTCATATTTCTAATCACTATAATAATCCTAGTAACCGCCAACAACCTGTTCCAACTGTTTATTGGTTGAGAAGGAGTAGGAATCATATCCTTCCTACTCATCGGATGATGATATGGTCGAGCAGACGCAAACACCGCCGCCCTACAGGCAATTCTCTACAACCGCATCGGAGATGTAGGATTTATCACAGCCATAGCATGATTCCTCGCTAATATAAATGCATGAGACTTCCAACAAATCTTTATTAGATGCCAGATATAGTTCCATTATAGACACCCCCACATTAAAATGGGCCCGGAGCGAGAAGAGGTACACGCTCAGGCAAGGATTGCTGGTTTCTCGAGGCCAGGTGATCAAGCCC
>NIM1
TAATAAACCTATTTATCTTCTTTATACTCACTGCAATATTTATTCTACTCCTACCTATCATTATATCCAACACTCAGCTATACAAAAACAACCTATACCCCCACTATGTAAAAACCACAATCTCTTACGCCTTCACCATCAGCATAATTCCGGCTATAATATTCGTTTCCTCCGGACAAGAAACAATTGTCTCAAACTGACATTGACTATCAATTCAAACCCTCAAATTGTCACTAAGCTTCAAACTAGATTATTTCTCGATCATCTTCATCCCTGTAGCACTTTTCGTTACATGGTCGATCATGGAATTCTCAATATGGTACATACATACAGACCCTTATATCAACCGATTCTTCAAGTATCTCCTCATATTTCTAATCACTATAATAATCCTAGTAACCGCCAATAACCTGTTCCAACTGTTTATTGGTTGAGAGGGAGTAGGAATCATATCCTTCCTACTCATCGGATGATGATATGGTCGAGCAGACGCAAACACCGCCGCCCTACAGGCAATTCTCTACAACCGCATCGGAGATGTAGGATTTATCACAGCCATAGCATGATTCCTCGCTAATATAAATGCATGAGACTTCCAACAAATCTTTATTAGATGCCAGATATAGTTCCATTATAGACACCCCCACATTAAAATGGGCCCGGAGCGAGAAGAGGTACACGCTCAGGCAAGGATTGCTGGTTTCTCGAGGCCAGGTGATCAAGCCC
>SHO1
TAATAAACCTATTTATCTTCTTTATACTCACTGCAATATTTATCCTACTCCTACCTATCATTATATCCAACACTCAACTATACAAAAACAACCTATACCCCCACTATGTAAAAACCACAATCTCTTACGCCTTCACCATCAGCATAATTCCAGCTATAATATTCGTMTCCTCCGGACAAGAAGCAATTGTCTCAAACTGACATTGACTATCTATCCAAACCCTCAAATTGTCACTAAGCTTTAAACTAGATTATTTCTCGATCATCTTCATCCCTGTAGCACTTTTCGTTACATGGTCGATCATAGAATTCTCAATATGGTACATACACACAGACCCTTATATCAACCGATTCTTCAAGTATCTCCTCATATTTCTAATCACCATAATAATCCTAGTAACCGCCAATAACCTGTTCCAACTGTTTATTGGTTGAGAAGGAGTAGGAATCATATCCTTCCTACTCATCGGATGGTGATATGGTCGAGCAGACGCAAACACTGCCGCCCTACAGGCAATTCTCTACAACCGCATTGGAGATGTAGGATTTATCACAGCCATAGCATGATTCCTCGCTAATATAAATGCATGAGACTTCCAACAAATCTTTATTAGATGCCAGATATAGTTTCATCATAGACACCCCCACATTAAAATGGGCCCGGAGCGAGAAGAGGTACACGCTCAGGCAAGGATTGCTGGTTTCTCGAGGCCAGGTGATCAAGCCC
>SHO2
TAATAAACCTATTTATCTTCTTTATACTCACTGCAATATTTATYCTACTCCTACCTATCATTATATCCAACACTCAACTATACAAAAACAACCTATACCCCCACTATGTAAAAACCACAATCTCTTACGCCTTCACCATCAGCATAATTCCRGCTATAATATTCGTMTCCTCCGGACAAGAAGCAATTGTCTCAAACTGACATTGACTATCTATCCAAACCCTCAAATTGTCACTAAGCTTTAAACTAGATTATTTCTCGATCATCTTCATCCCTGTAGCACTTTTCGTTACATGGTCGATCATAGAATTCTCAATATGGTACATACACACAGACCCTTATATCAACCGATTGTTCAAGTATCTCCTCATATTTCTAATCACCATAATAATCCTAGTAACCGCCAATAACCTGTTCCAACTGTTTATTGGTTGAGAAGGAGTAGGAATCATATCCTTCCTACTCATCGGATGGTGATATGGTCGAGCAGACGCAAACACTGCCGCCCTACAGGCAATTCTCTACAACCGCATTGGAGATGTAGGATTTATCACAGCCATAGCATGATTCCTCGCTAATATAAATGCATGAGACTTCCAACAAATCTTTATTAGATGCCAGATATAGTTCCATCATAGACACCCCCACATTAAAATGGGCCCGGAGCGAGAAGAGGTACACGCTCAGGCAAGGATTGCTGGTTTCTCGAGGCCAGGTGATCAAGCCC
>SHO3
TAATAAACCTATTTATCTTCTTTATACTCACTGCAATATTTATTCTACTCCTACCTATCATTATATCCAACACTCAACTATACAAAAACAACCTATACCCCCACTATGTAAAAACCACAATCTCTTACGCCTTCACCATCAGCATAATTCCGGCTATAATATTCGTCTCCTCCGGACAAGAAGCAATTGTCTCAAACTGACATTGACTATCTATCCAAACCCTCAAATTGTCACTAAGCTTTAAACTAGATTATTTCTCGATCATCTTCATCCCTGTAGCACTTTTCGTTACATGGTCGATCATAGAATTCTCAATATGGTACATACACACAGACCCTTATATCAACCGATTSTTCAAGTATCTCCTCATATTTCTAATCACCATAATAATCCTAGTAACCGCCAATAACCTGTTCCAACTGTTTATTGGTTGAGAAGGAGTAGGAATCATATCCTTCCTACTCATCGGATGGTGATACGGTCGAGCAGACGCAAACACTGCCGCCCTACAGGCAATTCTCTACAACCGCATTGGAGACGTAGGATTTATCACAGCCATAGCATGATTCCTCGCTAATATAAATGCATGAGACTTCCAACAAATCTTTATTAGATGCCAGATATAGTTTCATCATAGACACCCCCACATTAAAATGGGCCCGGAGCGAGAAGAGGTACACGCTCAGGCAAGGATTGCTGGTTTCTCGAGGCCAGGTGATCAAGCCC
>SHO4
TAATAAACCTATTTATCTTCTTTATACTCACTGCAATATTTATTCTACTCCTACCTATCATTATATCCAACACTCAACTATACAAAAACAACCTATACCCCCACTATGTAAAAACCACAATCTCTTACGCCTTCACCATCAGCATAATTCCGGCTATAATATTCGTCTCCTCCGGACAAGAAGCAATTGTCTCAAACTGACATTGACTATCTATCCAAACCCTCAAATTGTCACTAAGCTTTAAACTAGATTATTTCTCGATCATCTTCATCCCTGTAGCACTTTTCGTTACATGGTCGATCATAGAATTCTCAATATGGTACATACACACAGACCCTTATATCAACCGATTCTTCAAGTATCTCCTCATATTTCTAATCACCATAATAATCCTAGTAACCGCCAATAACCTGTTCCAACTGTTTATTGGTTGAGAAGGAGTAGGAATCATATCCTTCCTACTCATCGGATGGTGATACGGTCGAGCAGACGCAAACACTGCCGCCCTACAGGCAATTCTCTACAACCGCATTGGAGACGTAGGATTTATCACAGCCATAGCATGATTCCTCGCTAATATAAATGCATGAGACTTCCAACAAATCTTTATTAGATGCCAGATATAGTTCCATGATAGACACCCCCACATTAAAATGGGCCCGGAGCGAGAAGAGGTACACGCTCAGGCAAGGGTTGCTGGTTTCTCGAGGCCAGGTGATCAAGCCC
>SHO5
TAATAAACCTATTTATCTTCTTTATACTCACTGCAATATTTATTCTACTCCTACCTATCATTATATCCAACACTCAACTATACAAAAACAACCTATACCCCCACTATGTAAAAACCACAATCTCCTACGCCTTCACCATCAGCATAATTCCGGCTATAATATTCGTCTCCTCCGGACAAGAAGCAATTGTCTCAAACTGACATTGACTATCTATCCAAACCCTCAAATTGTCACTAAGCTTTAAACTAGATTATTTCTCGATCATCTTCATCCCTGTAGCACTTTTCGTTACATGGTCGATCATAGAATTCTCAATATGRTACATACACACAGACCCTTATATCAACCGATTCTTCAAGTATCTCCTCATATTTCTAATCACCATAATAATCCTAGTAACCGCCAATAACCTGTTCCAACTGTTTATTGGTTGAGAAGGAGTAGGAATCATATCCTTCCTACTCATCGGATGGTGATATGGTCGAGCAGACGCAAACACTGCCGCCCTACAGGCAATTCTCTACAACCGCATTGGAGATGTAGGATTTATCACAGCCATAGCATGATTCCTCGCTAATATAAATGCATGAGACTTCCAACAAATCTTTATTAGATGCCAGGTATAGTTTCATCATAGACACCCCCACATTAAAATGGGCCCGGAGCGAGAAGAGGTACACGCTCAGGCAAGGATTGCTGGTTTCTCGAGGCCAGGTGATCAAGCCC
>SHO6
TAATAAACCTATTTATCTTCTTTATACTCACTGCAATATTTATTCTACTCCTACCTATTATTATATCCAACACTCAACTATACAAAAACAACCTATACCCCCACTATGTAAAAACCACAATCTCTTACGCCTTCACCACCAGCATAATTCCGGCTATAATATTTGTCTCCTCCGGACAAGAAGCAATTGTCTCAAACTGACATTGACTATCTATCCAAACCCTCAAATTGTCACTAAGCTTTAAACTAGATTATTTCTCGATCATCTTCATCCCTGTAGCACTTTTCGTTACATGGTCGATCATAGAATTCTCAATATGGTACATACACACAGACCCTTATATCAACCGATTCTTCAAGTATCTCCTCATATTTCTAATCACCATAATAATCCTAGTAACCGCCAACAACCTGTTCCAACTGTTTATTGGTTGAGAAGGAGTAGGAATCATATCCTTCCTACTCATCGGATGATGATATGGTCGAGCAGACGCAAACACCGCCGCCCTACAGGCAATTCTCTACAACCGCATCGGAGATGTAGGTTTTATCACAGCCATAGCATGATTCCTCGCTAATATAAATGCATGAGACTTCCAACAAATCTTTATTAGATGCCAGGTATAGTTTCATCATAGACACCCCCACATTAAAATGGGCCCGGAGCGAGAAGAGGTACACGCTCAGGCAAGGATTGCTGGTTTCTCGAGGCCAGGTGATCAAGCCC
>SHO7
TAATAAACCTATTTATCTTCTTTATACTCACTGCAATATTTATTCTACTCCTACCTATCATTATATCCAACACTCAACTATACAAAAACAACCTATACCCCCACTATGTAAAAACCACAATCTCTTACGCCTTCACCATCAGCATAATTCCGGCTATAATATTCGTCTCCTCCGGACAAGAAGCAATTGTCTCAAACTGACATTGACTATCTATCCAAACCCTCAAATTGTCACTAAGCTTTAAACTAGATTATTTCTCGATCATCTTCATCCCTGTAGCACTTTTCGTTACATGGTCGATCATAGAATTCTCAATATGGTACATACACACAGACCCTTATATCAACCGATTGTTCAAGTATCTCCTCATATTTCTAATCACTATAATAATCCTAGTAACCGCCAACAACCTGTTCCAACTGTTTATTGGTTGAGAAGGAGTAGGAATCATATCCTTCCTACTCATCGGATGATGATATGGTCGAGCAGACGCAAACACCGCCGCCCTACAGGCAATTCTCTACAACCGCATCGGAGATGTAGGATTTATCATAGCCATAGCATGATTCCTCGCTAATATAAATGCATGAGACTTCCAACAAATCTTTATTAGATGCCAGATATAGTTTCATCATAGACACCCCCACATTAAAATGGGCCCGGAGCGAGAAGAGGTACACGCTCAGGCAAGGATTGCTGGTTTCTCGAGGCCAGGTGATCAAGCCC
>SHO8
TAATAAACCTATTTATCTTCTTTATACTCACTGCAATATTTATTCTACTCCTACCTATCATTATATCCAACACTCAACTATACAAAAACAACCTATACCCCCACTATGTAAAAACCACAATCTCTTACGCCTTCACCATCAGCATAATTCCGGCTGTAATATTCGTCTCCTCCGGACAAGAAGCAATTGTCTCAAACTGACATTGACTATCTATCCAAACCCTCAAATTGTCACTAAGCTTTAAACTAGATTATTTCTCGATCATTTTCATCCCTGTAGCACTTTTCGTTACATGGTCGATCATAGAATTCTCAATATGRTACATACACACAGACCCTTATATCAACCGATTKTTCAAGTATCTCCTCATATTTCTAATCACTATAATAATCCTAGTAACCGCCAACAACCTGTTCCAACTGTTTATTGGTTGAGAAGGAGTAGGAATCATATCCTTCCTACTCATCGGATGATGATATGGTCGAGCAGACGCAAACACCGCCGCCCTACAGGCAATTCTCTACAACCGCATCGGAGATGTAGGATTTATCACAGCCATAGCATGATTCCTCACTAATATAAATGCATGAGACTTCCAACAAATCTTTATTAGATGCCAGATATAGTTCCATCATAGACACCCCCACATTAAAATGGGCCCGGAGCGAGAAGAGGTACACGCTCAGGCAAGGATTGCTGGTTTCTCGAGGCCAGGTGATCAAGCCC
>SHO9
TAATAAACCTATTTATCTTCTTTATACTCACTACAATATTTATTCTACTCCTACCTATCATTACATCCAACACTCAACTATACAAAAACAACCTATACCCCCACTATGTAAAAACCACAATCTCTTACGCCTTCACCATCAGCATAATTCCGGCTATAATATTCGTATCCTCCGGACAAGAAACAATTGTCTCAAACTGACATTGACTATCAATTCAAACCCTCAAATTGTCACTAAGCTTTAAACTAGATTATTTCTCGATCATCTTCATTCCTGTAGCACTTTTCGTTACATGGTCGATCATAGAATTCTCAATATGGTACATACACACAGACCCTTATATCAACCGATTCTTCAAGTATCTCCTCATATTTCTAATCACTATAATAATCCTAGTAACCGCCAACAACCTGTTCCAACTGTTTATTGGTTGAGAAGGAGTAGGAATCATATCCTTCCTACTCATCGGATGATGATATGGTCGAGCAGACGCAAACACCGCCGCCCTACAGGCAATTCTCTACAACCGCATCGGAGATGTAGGATTTATCACAGCCATAGCATGATTCCTCACCAATATAAATGCATGAGACTTCCAACAAATCTTTATTAGATGCCAGATATAGTTCCATCATAGACACCCCCACATTAAAATGGGCCCGGAGCGAGAAGAGGTACACGCTCAGGCAAGGATTGCTGGTTTCTCGAGGCCAGGTGATCAAGCCC
>SHO10
TAATAAACCTATTTATCTTCTTTATACTCACTACAATATTTATTCTACTCCTACCTATCATTACATCCAACACTCAACTATACAAAAACAACCTATACCCCCACTATGTAAAAACCACAATCTCTTACGCCTTCACCATCAGCATAATTCCGGCTATAATATTCGTATCCTCCGGACAAGAAACAATTGTCTCAAACTGACATTGACTATCAATTCAAACCCTCAAATTGTCACTAAGCTTTAAACTAGATTATTTCTCGATCATCTTCATTCCTGTAGCACTTTTCGTTACATGGTCGATCATAGAATTCTCAATATGGTACATACACACAGACCCTTATATCAACCGATTCTTCAAGTATCTCCTCATATTTCTAATCACTATAATAATCCTAGTAACCGCCAACAACCTGTTCCAACTGTTTATTGGTTGAGAAGGAGTAGGAATCATATCCTTCCTACTCATCGGATGATGATATGGTCGAGCAGACGCAAACACCGCCGCCCTACAGGCAATTCTCTACAACCGCATCGGAGATGTAGGATTTATCACAGCCATAGCATGATTCCTCACCAATATAAATGCATGAGACTTCCAACAAATCTTTATTAGATGCCAGATATAGTTCCATTATAGACACCCCCACATTAAAATGGGCCCGGAGCGAGAAGAGGTACACGCTCAGGCAAGGGTTGCTGGTTTCTCGAGGCCAGGTGATCAAGCCC
>SHO11
TAATAAACCTATTTATCTTCTTTATACTCACTACAATATTTATTCTACTCCTACCTATCATTACATCCAACACTCAACTATACAAAAACAACCTATACCCCCACTATGTAAAAACCACAATCTCTTACGCCTTCACCATCAGCATAATTCCGGCTATAATATTCGTATCCTCCGGACAAGAAACAATTGTCTCAAACTGACATTGACTATCAATTCAAACCCTCAAATTGTCACTAAGCTTTAAACTAGATTATTTCTCGATCATCTTCATTCCTGTAGCACTTTTCGTTACATGGTCGATCATAGAATTCTCAATATGGTACATACACACAGACCCTTATATCAACCGATTCTTCAAGTATCTCCTCATATTTCTAATCACCATAATAATCCTAGTAACCGCCAATAACCTGTTCCAACTGTTTATTGGTTGAGAAGGAGTAGGAATCATATCCTTCCTGCTCATCGGATGATGATATGGTCGAGCAGACGCAAACACCGCCGCCCTACAGGCAATTCTCTACAACCGCATCGGAGATGTAGGATTCATCACAGCCATAGCATGATTCCTCGCTAATATAAATGCATGAGACTTCCAACAAATCTTTATTAGATGCCAGATATAGTTCCATTATAGACACCCCCACATTAAAATGGGCCCGGAGCGAGAAGAGGTACACGCTCAGGCAAGGGTTGCTGGTTTCTCGAGGCCAGGTGATCAAGCCC
>SHO12
TAATAAACCTATTTATCTTCTTTATACTCACTACAATATTTATTCTACTCCTACCTATCATTACATCCAACACTCAACTATACAAAAACAACCTATACCCCCACTATGTAAAAACCACAATCTCTTACGCCTTCACCATCAGCATAATTCCGGCTATAATATTCGTATCCTCCGGACAAGAAACAATTGTCTCAAACTGACATTGACTATCAATTCAAACCCTCAAATTGTCACTAAGCTTTAAACTAGATTATTTCTCGATCATCTTCATTCCTGTAGCACTTTTCGTTACATGGTCGATCATAGAATTCTCAATATGGTACATACACACAGACCCTTATATCAACCGATTCTTCAAGTATCTCCTCATATTTCTAATCACTATAATAATCCTAGTAACCGCCAACAACCTGTTCCAACTGTTTATTGGTTGAGAAGGGGTAGGAATCATATCCTTCCTGCTCATCGGATGATGATATGGTCGAGCAGACGCAAACACCGCCGCCCTACAGGCAATTCTCTACAACCGCATCGGAGATGTAGGTTTTATCACAGCCATAGCATGATTCCTCGCTAATATAAATGCATGAGACTTCCAACAAATCTTTATTAGATGCCAGATATAGTTCCATTATAGACACCCCCACATTAAAATGGGCCCGGAGCGAGAAGAGGTACACGCTCAGGCAAGGGTTGCTGGTTTCTCGAGGCCAGGTGATCAAGCCC
>MEL1
TAATAAACCTATTTATCTTCTTTATACTCACTGCAATACTTATTCTACTCCTACCTATCATTATATCCAACACTCAACTATACAAAAACAACCTATACCCCCACTATGTAAAAACCACAATCTCTTACGCCTTCACCATCAGCATAATTCCGGCTATAATATTCGTTTCTTCCGGACAAGAAACAATTGTCTCAAACTGACATTGACTATCAATTCAAACTCTCAAATTGTCACTAAGCTTTAAACTAGACTACTTCTCGATCATCTTCATCCCTGTAGCACTTTTCGTTACATGATCGATCATAGAATTCTCAATATGATACATACACACAGACCCTTATATCAACCGATTTTTCAAGTATCTCCTCATATTTCTAATCACCATAATAATCCTAGTAACCGCCAACAACCTGTTCCAACTGTTTATTGGTTGAGAAGGAGTAGGAATCATATCCTTCCTACTCATCGGATGATGATATGGTCGAGCAGACGCAAACACCGCCGCCCTACAGGCAATTCTCTACAACCGCATCGGAGATGTAGGATTTATCACAGCCATAGCATGATTCCTCGCTAATATAAATGCATGAGACTTCCAACAAATCTTTATTAGATGCCAGATATAGTTCCATTATAGACACCCCCACATTAAAATGGGCCCGGAGCGAGAAGAGGTACACGCTCAGGCAAGGGTTGCTGGTTTCTCGAGGCCAGGTGATCAAGCCC
>MEL2
TAATAAACCTATTTATCTTCTTCATACTCACTGCAATACTTATTCTACTCCTACCTATCATTATATCCAACACTCAACTATACAAAAACAACCTATACCCCCACTATGTAAAAACCACAATCTCTTACGCCTTCACCATCAGCATAATTCCGGCTATAATATTCGTTTCTTCCGGACAAGAAACAATTGTCTCAAACTGACATTGACTATCAATTCAAACTCTCAAATTGTCACTAAGCTTTAAACTAGACTACTTCTCGATCATCTTCATCCCTGTAGCACTTTTCGTTACATGATCGATCATAGAATTCTCAATATGATACATACACACAGACCCTTATATCAACCGATTTTTCAAGTATCTCCTCATATTTCTAATCACCATAATAATCCTAGTAACCGCCAACAACCTGTTCCAACTGTTTATTGGTTGAGAAGGAGTAGGAATCATATCCTTCCTACTCATCGGATGATGATATGGTCGAGCAGACGCAAACACCGCCGCCCTACAGGCAATTCTCTACAACCGCATCGGAGATGTAGGATTTATCACAGCCATAGCATGATTCCTCGCTAATATAAATGCATGAGACTTCCAACAAATCTTTATTAGATGCCAGATATAGTTCCATTATAGACACCCCCACATTAAAATGGGCCCGGAGCGAGAAGAGGTACACGCTCAGGCAAGGGTTGCTGGTTTCTCGAGGCCAGGTGATCAAGCCC
>MEL3
TAATAAACCTATTTATCTTCTTTATACTCACTGCAATACTTATTCTACTCCTACCTATCATTATATCCAACACTCAACTATACAAAAACAACCTATACCCCCACTATGTAAAAACCACAATCTCTTACGCCTTCACCATCAGCATAATTCCGGCTATAATATTCGTTTCTTCCGGACAAGAAACAATTGTCTCAAACTGACATTGACTGTCAATTCAAACTCTCAAATTGTCACTAAGCTTTAAACTAGACTACTTCTCGATCATCTTCATCCCTGTAGCACTTTTCGTTACATGATCGATCATAGAATTCTCAATATGATACATACACACAGACCCTTATATCAACCGATTTTTCAAGTATCTCCTCATATTTCTAATCACCATAATAATCCTAGTAACCGCCAACAACCTGTTCCAACTGTTTATTGGTTGAGAAGGAGTAGGAATCATATCCTTCCTACTCATCGGATGATGATATGGTCGAGCAGACGCAAACACCGCCGCCCTACAGGCAATTCTCTACAACCGCATCGGAGATGTAGGATTTATCACAGCCATAGCATGATTCCTCGCTAATATAAATGCATGAGACTTCCAACAAATCTTTATTAGATGCCAGATATAGTTCCATTATAGACACCCCCACATTAAAATGGGCCCGGAGCGAGAAGAGGTACACGCTCAGGCAAGGGTTGCTGGTTTCTCGAGGCCAGGTGATCAAGCCC
>MEL4
TAATAAACTTATTTATCCTCTTTATACTCACTGCAATACTTATTCTACTCCTACCTATCATTATATCCAACACTCAACTATACAAAAACAACCTATACCCCCACTATGTAAAAACCACAATCTCTTACGCCTTCACCATCAGCATAATTCCGGCTATAATATTCGTTTCTTCCGGACAAGAAACAATTGTCTCAAACTGACATTGACTATCAATTCAAACTCTCAAATTGTCACTAAGCTTTAAACTAGACTACTTCTCGATCATCTTCATCCCTGTAGCACTTTTCGTTACATGATCGATCATAGAATTCTCAATATGATACATACACACAGACCCTTATATCAACCGATTTTTCAAGTATCTCCTCATATTTCTAATCACCATAATAATCCTAGTAACCGCCAACAACCTGTTCCAACTGTTTATTGGTTGAGAAGGAGTAGGAATCATATCCTTCCTACTCATCGGATGATGATATGGTCGAGCAGACGCAAACACCGCCGCCCTACAGGCAATTCTCTACAACCGCATCGGAGATGTAGGATTTATCACAGCCATAGCATGATTCCTCGCTAATATAAATGCATGAGACTTCCAACAAATCTTTATTAGATGCCAGATATAGTTCCATTATAGACACCCCCACATTAAAATGGGCCCGGAGCGAGAAGAGGTACACGCTCAGGCAAGGGTTGCTGGTTTCTCGAGGCCAGGTGATCAAGCCC
>MEL5
TAATAAACCTATTTATCTTCTTTATACTCACTGCAATACTTATTCTACTCCTACCTATCATTATATCCAACACTCAACTATACAAAAACAACCTATACCCCCACTATGTAAAAACCACAATCTCTTACGCCTTCACCATCAGCATAATTCCGGCTATAATATTCGTTTCTTCCGGACAAGAAACAATTGTCTCAAACTGACATTGACTATCAATTCAAACCCTCAAATTGTCACTAAGCTTTAAACTAGACTACTTCTCGATCATCTTCATCCCTGTAGCACTTTTCGTTACATGATCGATCATAGAATTCTCAATATGATACATACACACAGACCCTTATATCAACCGATTTTTCAAGTATCTCCTCATATTTCTAATCACCATAATAATCCTAGTAACCGCCAACAACCTGTTCCAACTGTTTATTGGTTGAGAAGGAGTAGGAATCATATCCTTCCTACTCATCGGATGATGATATGGTCGAGCAGACGCAAACACCGCCGCCCTACAGGCAATTCTCTACAACCGCATCGGAGATGTAGGATTTATCACAGCCATAGCATGATTCCTCGCTAATATAAATGCATGAGACTTCCAACAAATCTTTATTAGATGCCAGATATAGTTCCATTATAGACACCCCCACATTAAAATGGGCCCGGAGCGAGAAGAGGTACACGCTCAGGCAAGGGTTGCTGGTTTCTCGAGGCCAGGTGATCAAGCCC
>P.tigris1
TAATAAACCTACTTACCTCCTCTATACTCACTGCGATATTTATCCTACTCCTACCTATCATTACATCCAACACTCAATTATATAAAAGTAACCTATACCCTCACTATGTAAAAACCACAATCTCTTACGCCTTTACCATTAGTATAATCCCAGTCATAATATTCATTTCCTCCGGACAAGAGATAACCATCTCAAACTGATGTTGACTATCAATTCAAACCCTTAAATTATCACTAAGCTTCAAACTAGATTATTTCTCGATCATCTTCATCCCAGTAGCACTTTTCGTTACATGGTCGATCATAGAATTCTCAATGTGATACATACACACAGATCCCTATATTAACCAGTTCTTTAAGTACCTCCTTATATTCCTAATCACTATAATGATCTTAGTGACCGCCAATAATCTATTTCAGCTGTTTATTGGATGGGAGGGAGTAGGAATTATATCTTTCCTACTTATCGGATGATGATATGGTCGAGCAGACGCAAACACTGCCGCCCTGCAAGCAATTCTCTACAACCGTATTGGAGATGTAGGATTTATCATGGCCATAGCATGATTCCTTACCAACCTAAATGCATGAAACCTCCAACAAATCTTTATCAGATGCCAGATATAGTTTCACTATAGACACCCCCACGTTGAAATGGGCCCGGAGCGAGAAGAGGTACACGCTCGAGCAAGGGTTGTTGGTTTCTCGAGGCCAGGTGATTAAGCTC
>P.tigris2
TAATAAACCTACTTACCTCCTCTATACTCACTGCGATATTTATCCTACTCCTACCTATCATTACATCCAACACTCAATTATATAAAAGTAACCTATACCCTCACTATGTAAAAACCACAATCTCTTACGCCTTTACCATTAGTATAATCCCAGTCATAATATTCATTTCCTCCGGACAAGAGATAACCATCTCAAACTGATGTTGACTATCAATTCAAACCCTTAAATTATCACTAAGCTTCAAACTAGATTATTTCTCGATCATCTTCATCCCAGTAGCACTTTTCGTTACATGGTCGATCATAGAATTCTCAATGTGATACATACACACAGATCCCTATATTAACCAGTTCTTTAAGTACCTCCTTATATTCCTAATCACTATAATGATCTTAGTGACCGCCAATAATCTATTTCAGCTGTTTATTGGATGGGAGGGAGTAGGAATTATATCTTTCCTACTTATCGGATGATGATATGGTCGAGCAGACGCAAACACTGCCGCCCTGCAAGCAATTCTCTACAACCGTATTGGAGATGTGGGATTTATCATGGCCATAGCATGATTCCTTACCAACCTAAATGCATGAAACCTCCAACAAATCTTTATCAGATGCCAGATATAGTTTCACTATAGACACCCCCACGTTGAAATGGGCCCGGAGCGAGAAGAGGTACACGCTCGAGCAAGGGTTGTTGGTTTCTCGAGGCCAGGTGATTAAGCTC
